# Supplementary material for: Influence of the fixation/permeabilization step on peptide nucleic acid fluorescence in situ hybridization (PNA-FISH) for the detection of bacteria
Source: PLoS One. 2018 May 31;13(5):e0196522. doi: 10.1371/journal.pone.0196522 (PMC5979007; doi:10.1371/journal.pone.0196522)
Supplement: S3 File — (XLSX) [file pone.0196522.s003.xlsx]

## Sheet: Folha1
	B. cereus			L. innocua			S. epidermidis			E. coli			P. fluorescens
	Pf+Et	Pf+Tx	Pf+Liz	Pf+Et	Pf+Tx	Pf+Liz	Pf+Et	Pf+Tx	Pf+Liz	Pf+Et	Pf+Tx	Pf+Liz	Pf+Et	Pf+Tx	Pf+Liz
Negative Control	21.9082	21.63	18.0449	12.5451	7.46132	7.59637	8.84355	7.48846	7.4683	11.3655	11.671	8.86259	7.61825	16.0084	8.68434
Replicate 1	1550.73	1291.2	1260.36	148.62	210.58	153.359	100.759	75.4713	37.1159	286.77	282.812	143.402	361.555	500.758	310.314
Replicate 2	1825.34	749.653	1078.5	163.956	183.155	231.039	102.178	74.4537	36.1615	310.253	274.707	154.41	340.399	363.19	355.105
Replicate 3	1585.46	978.311	1118.81	173.162	237.797	159.049	103.644	75.5214	40.6505	284.855	276.317	156.478	405.613	390.188	383.108
Mean	1653.85	1006.39	1152.56	161.912	210.511	181.149	102.194	75.1488	37.976	293.96	277.945	151.43	369.189	418.045	349.509
SD	149.532	271.864	95.5126	12.3978	27.3214	43.2995	1.44247	0.602496	2.36482	14.1433	4.29053	7.02877	33.2704	72.892	36.7183
